# Supplementary material for: Effects of diacutaneous fibrolysis in patients with tension-type headache: A randomized controlled trial
Source: PLoS One. 2023 Mar 27;18(3):e0273877. doi: 10.1371/journal.pone.0273877 (PMC10042356; doi:10.1371/journal.pone.0273877)
Supplement: S1 Data — (TXT) [file pone.0273877.s004.txt]

S1 Data. https://doi.org/10.7910/DVN/MFXI4V.
